# Supplementary material for: Time lapse: A glimpse into prehistoric genomics
Source: Eur J Med Genet. 2020 Feb;63(2):103640. doi: 10.1016/j.ejmg.2019.03.004 (PMC7026692; doi:10.1016/j.ejmg.2019.03.004)
Supplement: Multimedia component 1 [file mmc1.xml]

<?xml version="1.0" encoding="UTF-8" standalone="no"?><data:data><datasets><author>d.k.griffin@kent.ac.uk</author><type>0</type><dataset><value>1</value><reason>No data was used for the research described in the article</reason><comments/></dataset></datasets></data:data>
